# Supplementary material for: Control of Peach Leaf Curl with Foliar Applications of Plant Immunity Inducers and Insights in Elicitation of Defense Responses against Taphrina deformans
Source: J Fungi (Basel). 2024 Apr 30;10(5):325. doi: 10.3390/jof10050325 (PMC11122495; doi:10.3390/jof10050325)
Supplement: Supplementary file 1 [file jof-10-00325-s001.zip › Table S1.xlsx]

## Sheet: Table S1
Table S1: List with the gene-specific primers used in RT-qPCR.
Gene ID	Function description	Forward primer	Reverse primer
LOC18790976	PR10 (ribonuclease-like protein)	5' TAAAGAGCACCAGCAACTACCA 3’	5' TAAAATGAAAGGCCACACACAC 3’
LOC18789064	PR12 (defensin 1, DFN1)	5' CAACTGCCTTCGTCTTCTTTCT 3’	5' AATGTGCATGCAGGAGTATCAC 3’
LOC18773079	PR14 (lipid transfer protein 1, LTP1)	5' GGCATTAGGAACGTCAACAACT 3’	5´GTCCCATATCAAGCTCACTTCAC 3’
LOC18769272	PR5 (thaumatin-like protein, TLP1)	5' CACTCCGCCTCAAGAAACTAAA 3’	5' TCATCATGGGCAGAAAGTAATG 3’
LOC18768766	AOS (allene oxide synthase)	5´-GTTTGTGGCCCATAGGTTTG-3´	5´-GGCATCGACGGTAAAAGTGT-3´
LOC18772065	PAL (phenylalanine ammonia lyase)	5' TTTTGAGGAAGAGCTGAAGGTG 3’	5' CTTTCCCTCGCAGATAGCTGA 3’
LOC18784056	ACO (1-aminocyclopropane-1-carboxylate oxidase)	5´-GGGAAGTACAAGAGTGTGGAGCACAGAG-3´	5´-CTTCTCCTCTGCTTCTTTCTCCACCAGTG-3´
LOC18776022	ICS (isochorismate synthase)	5´-TCCAAGTCCAGCAGTTTGTG-3´	5´-TCTCTCCTCCTCCAAACCAA-3´
LOC18776773	CAT (catalase)	5' CAACTTTAAGCAACCTGGAGAGA 3’	5' CCTCACATTGAGACGGGATAA 3’
LOC18789459	EF1a (Elongation factor 1α)	5’-CCTTCTTGCTTTCACCCTTG-3’	5´-TCATGTTGTCACCCTCGAAC-3´
